# Supplementary material for: Co-expression of SpSOS1 and SpAHA1 in transgenic Arabidopsis plants improves salinity tolerance
Source: BMC Plant Biol. 2019 Feb 14;19:74. doi: 10.1186/s12870-019-1680-7 (PMC6376693; doi:10.1186/s12870-019-1680-7)
Supplement: Supplementary file 5 — Table S1. Sequences of primers used in this study. Small letters indicate restriction enzyme sites. (XLS 18 kb) [file 12870_2019_1680_MOESM5_ESM.xls]

## Sheet: Sheet1
Table S1 Primes used in this study. Small letters represent restriction enzyme sites.
Primer name	Primer sequence (5’-3’)
SpSOS1-F	ATAgtcgacATGGCGGCGTTGACTGATT
SpSOS1-R	CGGggtaccTCATGGTGCAGGGCGGGGGAAAG
SpAHA1-F	GactagtATGGCCAAGGCCATCAATC
SpAHA1-R	ACcacgtgTTAGACGGTGTAGTTCTGTTGG
SpSOS1-TF	ATGAAGGGAGGATAACACAAAC
SpSOS1-TR	CTTCTCGAAATACTGAGGAAGG
SpAHA1-TF	CCAGAACACAAGTACGAAATTG
SpAHA1-TR	TCCTCTTTACCGTAATCCTTCT
HygB-TF	TAGGAGGGCGTGGATATGTC
HygB-TR	TAGGAGGGCGTGGATATGTC
SpSOS1-RT-F	GATTGGGTTTTTGTTAGAAGGGTAT
SpSOS1-RT-R	CACCCTTGTTCTGCCCGATA
SpAHA1-RT-F	CAAGGGCGTGGACAAGGAAC
SpAHA1-RT-R	GAGCAAAGCAGCAGAGGGGT
Actin-RT-F	GAGGTTACATGTTCACCACAACA
Actin-RT-R	CCTGATATCCACATCACACTTCA
